# Supplementary material for: Metastatic Pheochromocytoma/Paraganglioma: Diagnostic Performance of Functional Imaging (18F-Fluoro-L-DOPA-, 68Ga-DOTA- and 18F-Fluoro-Deoxyglucose-Based PET/CT) and of 123I-MIBG Scintigraphy in 57 Patients and 527 Controls During Long-Term Follow-Up
Source: Cancers (Basel). 2025 Nov 30;17(23):3855. doi: 10.3390/cancers17233855 (PMC12691327; doi:10.3390/cancers17233855)
Supplement: Supplementary file 1 [file cancers-17-03855-s001.zip]

Archive with 1 entries (1 files):
- cancers-4010820-supplementary.pdf
